# Supplementary material for: A Novel Screen for Expression Regulators of the Telomeric Protein TRF2 Identified Small Molecules That Impair TRF2 Dependent Immunosuppression and Tumor Growth
Source: Cancers (Basel). 2021 Jun 15;13(12):2998. doi: 10.3390/cancers13122998 (PMC8232760; doi:10.3390/cancers13122998)
Supplement: Supplementary file 1 [file cancers-13-02998-s001.zip]

Archive with 6 entries (6 files):
- 4_El Mai et al_FigureS1.pdf
- 5_El Mai et al_FigureS2.pdf
- 6_El Mai et al_FigureS3.pdf
- 7_El Mai et al_FigureS4.pdf
- 8_El Mai et al_TableS1.pdf
- 9_originalBlots.pdf
